# Supplementary material for: Vitamin D Improves Cognitive Impairment and Alleviates Ferroptosis via the Nrf2 Signaling Pathway in Aging Mice
Source: Int J Mol Sci. 2023 Oct 18;24(20):15315. doi: 10.3390/ijms242015315 (PMC10607218; doi:10.3390/ijms242015315)
Supplement: Supplementary file 1 [file ijms-24-15315-s001.zip]

Archive with 1 entries (1 files):
- ijms-2625499-supplementary.pdf
